# Supplementary material for: Can posttreatment blood inflammatory markers predict poor survival in gynecologic cancer?: a systematic review and meta-analysis
Source: Front Immunol. 2025 Oct 21;16:1676838. doi: 10.3389/fimmu.2025.1676838 (PMC12583213; doi:10.3389/fimmu.2025.1676838)
Supplement: Supplementary file 9 [file DataSheet1.xlsx]

## Sheet: Fill_report__v2_
Study_ID	PBIM	Endpoint	Time_Analysis	SD	Adjusted	HR	CI_low	CI_high	Site	N	Treatment	Stage	Days_Sampling	Class_Dynamic	Class
Huang 2021	SII	OS	Post	NA	Yes	8.73	1.45	52.73	Endometrium	246	Surgery	I-IV	3	Threshold_Binary	Categorical
Ding 2017	NLR	DFS	Post	NA	No	2.53	1.27	5.04	Endometrium	185	Surgery	I-IV	7	Threshold_Binary	Categorical
Ding 2017	PLR	DFS	Post	NA	No	2.98	1.66	5.35	Endometrium	185	Surgery	I-IV	7	Threshold_Binary	Categorical
Ding 2017	PLR	OS	Post	NA	No	3.68	1.76	7.69	Endometrium	185	Surgery	I-IV	7	Threshold_Binary	Categorical
Ding 2017	NLR	OS	Post	NA	No	4.25	2.02	8.94	Endometrium	185	Surgery	I-IV	7	Threshold_Binary	Categorical
Kim 2020	NLR	PFS	Dynamic	NA	Yes	2.91	1.43	5.94	Cervix	107	CCRT	IB1-IVA	13	Directional_Binary	Categorical
Kim 2020	NLR	OS	Dynamic	NA	Yes	3.13	1.19	8.27	Cervix	107	CCRT	IB1-IVA	13	Directional_Binary	Categorical
Kim 2018	NLR	OS	Dynamic	NA	Yes	1.56	0.84	2.9	Ovary	197	Surgery	IIIB-IVB	14	Directional_Binary	Categorical
Kim 2018	NLR	PFS	Dynamic	NA	Yes	2.07	1.32	3.25	Ovary	197	Surgery	IIIB-IVB	14	Directional_Binary	Categorical
Lazar 2024	NLR	PFS	Dynamic	NA	Yes	3.18	2.23	4.54	Ovary	79	Surgery	IIIA-IV	14	Directional_Binary	Categorical
Lazar 2024	NLR	OS	Dynamic	NA	Yes	3.75	2.22	6.34	Ovary	79	Surgery	IIIA-IV	14	Directional_Binary	Categorical
Sanna 2021	NLR	PFS	Post	NA	No	9.31	4.91	17.67	Ovary	161	Surgery	III-IVB	14	Threshold_Binary	Categorical
Lee 2020	MLR	OS	Dynamic	NA	No	1.63	0.71	3.75	Cervix	125	CCRT	IIB-IIIB	14	Threshold_Binary	Categorical
Lee 2020	MLR	DFS	Dynamic	NA	Yes	1.86	1.02	3.39	Cervix	125	CCRT	IIB-IIIB	14	Threshold_Binary	Categorical
Lee 2020	PLR	DFS	Dynamic	NA	Yes	2.08	1.04	4.13	Cervix	125	CCRT	IIB-IIIB	14	Threshold_Binary	Categorical
Lee 2020	PLR	OS	Dynamic	NA	No	3.02	1.28	7.11	Cervix	125	CCRT	IIB-IIIB	14	Threshold_Binary	Categorical
Lee 2020	NLR	DFS	Dynamic	NA	Yes	3.02	1.34	6.81	Cervix	125	CCRT	IIB-IIIB	14	Threshold_Binary	Categorical
Lee 2020	PLR	DFS	Post	NA	Yes	3.14	1.75	5.63	Cervix	125	CCRT	IIB-IIIB	14	Threshold_Binary	Categorical
Lee 2020	MLR	DFS	Post	NA	Yes	3.15	1.75	5.64	Cervix	125	CCRT	IIB-IIIB	14	Threshold_Binary	Categorical
Lee 2020	MLR	OS	Post	NA	Yes	3.4	1.52	7.6	Cervix	125	CCRT	IIB-IIIB	14	Threshold_Binary	Categorical
Lee 2020	NLR	DFS	Post	NA	Yes	3.64	1.7	7.8	Cervix	125	CCRT	IIB-IIIB	14	Threshold_Binary	Categorical
Lee 2020	PLR	OS	Post	NA	Yes	4.26	1.91	9.5	Cervix	125	CCRT	IIB-IIIB	14	Threshold_Binary	Categorical
Lee 2020	NLR	OS	Dynamic	NA	No	5.52	2.46	12.37	Cervix	125	CCRT	IIB-IIIB	14	Threshold_Binary	Categorical
Lee 2020	NLR	OS	Post	NA	Yes	12.64	4.97	32.15	Cervix	125	CCRT	IIB-IIIB	14	Threshold_Binary	Categorical
Lee 2025	PLR	DFS	Dynamic	NA	Yes	0.25	0.03	2.18	Cervix	81	CCRT	IB-IVA	15	Threshold_Binary	Categorical
Lee 2025	MLR	DFS	Dynamic	NA	Yes	0.43	0.14	1.32	Cervix	81	CCRT	IB-IVA	15	Threshold_Binary	Categorical
Lee 2025	PLR	DFS	Post	NA	Yes	0.48	0.13	1.86	Cervix	81	CCRT	IB-IVA	15	Threshold_Binary	Categorical
Lee 2025	SIRI	DFS	Dynamic	NA	Yes	2.54	0.96	6.69	Cervix	81	CCRT	IB-IVA	15	Threshold_Binary	Categorical
Lee 2025	MLR	OS	Post	NA	Yes	2.68	1.11	6.46	Cervix	81	CCRT	IB-IVA	15	Threshold_Binary	Categorical
Lee 2025	MLR	DFS	Post	NA	Yes	2.68	1.11	6.46	Cervix	81	CCRT	IB-IVA	15	Threshold_Binary	Categorical
Lee 2025	PLR	OS	Post	NA	Yes	2.94	1.11	7.79	Cervix	81	CCRT	IB-IVA	15	Threshold_Binary	Categorical
Lee 2025	MLR	OS	Dynamic	NA	Yes	3.39	1.39	8.27	Cervix	81	CCRT	IB-IVA	15	Threshold_Binary	Categorical
Lee 2025	SII	DFS	Post	NA	Yes	3.41	1.31	8.9	Cervix	81	CCRT	IB-IVA	15	Threshold_Binary	Categorical
Lee 2025	SII	OS	Post	NA	Yes	3.51	1.57	7.85	Cervix	81	CCRT	IB-IVA	15	Threshold_Binary	Categorical
Lee 2025	SIRI	DFS	Post	NA	Yes	3.96	1.57	9.97	Cervix	81	CCRT	IB-IVA	15	Threshold_Binary	Categorical
Lee 2025	NLR	OS	Post	NA	Yes	4.32	1.78	10.5	Cervix	81	CCRT	IB-IVA	15	Threshold_Binary	Categorical
Lee 2025	NLR	DFS	Dynamic	NA	Yes	4.32	1.46	12.83	Cervix	81	CCRT	IB-IVA	15	Threshold_Binary	Categorical
Lee 2025	PLR	OS	Dynamic	NA	Yes	5.01	0.66	38.03	Cervix	81	CCRT	IB-IVA	15	Threshold_Binary	Categorical
Lee 2025	SIRI	OS	Dynamic	NA	Yes	5.11	1.92	13.6	Cervix	81	CCRT	IB-IVA	15	Threshold_Binary	Categorical
Lee 2025	NLR	DFS	Post	NA	Yes	5.46	1.54	19.34	Cervix	81	CCRT	IB-IVA	15	Threshold_Binary	Categorical
Lee 2025	NLR	OS	Dynamic	NA	Yes	5.53	1.65	18.54	Cervix	81	CCRT	IB-IVA	15	Threshold_Binary	Categorical
Lee 2025	SIRI	OS	Post	NA	Yes	6.5	2.72	15.53	Cervix	81	CCRT	IB-IVA	15	Threshold_Binary	Categorical
Lee 2025	SII	OS	Dynamic	NA	Yes	6.57	1.77	24.39	Cervix	81	CCRT	IB-IVA	15	Threshold_Binary	Categorical
Lee 2025	SII	DFS	Dynamic	NA	Yes	7.16	1.83	28.08	Cervix	81	CCRT	IB-IVA	15	Threshold_Binary	Categorical
Chen 2024	PLR	OS	Dynamic	NA	No	0.28	0.06	1.23	Cervix	132	CCRT	IB-IVA	19	Directional_Binary	Categorical
Chen 2024	NLR	OS	Dynamic	NA	No	0.38	0.11	1.3	Cervix	132	CCRT	IB-IVA	19	Directional_Binary	Categorical
Chen 2024	NLR	PFS	Dynamic	NA	No	0.59	0.3	1.16	Cervix	132	CCRT	IB-IVA	19	Directional_Binary	Categorical
Chen 2024	MLR	PFS	Dynamic	NA	No	0.59	0.2	1.72	Cervix	132	CCRT	IB-IVA	19	Directional_Binary	Categorical
Chen 2024	MLR	OS	Dynamic	NA	No	0.74	0.26	2.07	Cervix	132	CCRT	IB-IVA	19	Directional_Binary	Categorical
Chen 2024	PLR	PFS	Dynamic	NA	No	0.94	0.27	3.37	Cervix	132	CCRT	IB-IVA	19	Directional_Binary	Categorical
Du 2023	NLR	OS	Dynamic	NA	No	0.79	0.23	2.76	Cervix	164	Surgery	I-IIA	30	Directional_Binary	Categorical
Du 2023	NLR	PFS	Dynamic	NA	No	0.92	0.41	2.09	Cervix	164	Surgery	I-IIA	30	Directional_Binary	Categorical
Du 2023	NLR	PFS	Post	NA	No	1.94	1.08	3.49	Cervix	164	Surgery	I-IIA	30	Threshold_Binary	Categorical
Du 2023	NLR	OS	Post	NA	No	2.22	0.72	6.8	Cervix	164	Surgery	I-IIA	30	Threshold_Binary	Categorical
Chao 2020	SIRI	OS	Dynamic	NA	No	3.3	2.08	5.24	Cervix	359	Surgery	IA-IIA	42	Threshold_Binary	Categorical
Weng 2023	PLR	PFS	Dynamic	65.6	Yes	0.998	0.992	1.004	Ovary	307	Surgery	III-IVA	43	Continous_Change	Continuous
Weng 2023	NLR	OS	Dynamic	78.6	Yes	1	0.996	1.003	Ovary	307	Surgery	III-IVA	43	Continous_Change	Continuous
Weng 2023	NLR	PFS	Dynamic	78.6	Yes	1	0.997	1.003	Ovary	307	Surgery	III-IVA	43	Continous_Change	Continuous
Weng 2023	PLR	OS	Dynamic	65.6	Yes	1	0.997	1.004	Ovary	307	Surgery	III-IVA	43	Continous_Change	Continuous
Plaja 2023 (ids)	MLR	OS	Dynamic	NA	No	0.33	0.11	1.04	Ovary	80	Surgery	III-IV	60	Directional_Binary	Categorical
Plaja 2023 (ids)	NLR	PFS	Dynamic	NA	No	0.4	0.11	1.41	Ovary	80	Surgery	III-IV	60	Directional_Binary	Categorical
Plaja 2023 (ids)	PLR	PFS	Dynamic	NA	No	0.57	0.27	1.23	Ovary	80	Surgery	III-IV	60	Directional_Binary	Categorical
Plaja 2023 (ids)	NLR	OS	Dynamic	NA	No	0.63	0.18	2.16	Ovary	80	Surgery	III-IV	60	Directional_Binary	Categorical
Plaja 2023 (ids)	MLR	PFS	Dynamic	NA	No	0.78	0.44	1.36	Ovary	80	Surgery	III-IV	60	Directional_Binary	Categorical
Plaja 2023 (ids)	PLR	OS	Dynamic	NA	No	0.9	0.4	2.05	Ovary	80	Surgery	III-IV	60	Directional_Binary	Categorical
Plaja 2023 (pds)	NLR	PFS	Dynamic	NA	No	0.31	0.01	11.23	Ovary	51	Surgery	III-IV	60	Directional_Binary	Categorical
Plaja 2023 (pds)	MLR	PFS	Dynamic	NA	No	0.8	0.37	1.71	Ovary	51	Surgery	III-IV	60	Directional_Binary	Categorical
Plaja 2023 (pds)	PLR	PFS	Dynamic	NA	No	0.88	0.42	1.86	Ovary	51	Surgery	III-IV	60	Directional_Binary	Categorical
Plaja 2023 (pds)	MLR	OS	Dynamic	NA	No	1.24	0.11	13.88	Ovary	51	Surgery	III-IV	60	Directional_Binary	Categorical
Plaja 2023 (pds)	PLR	OS	Dynamic	NA	No	1.75	0.65	4.75	Ovary	51	Surgery	III-IV	60	Directional_Binary	Categorical
Plaja 2023 (pds)	NLR	OS	Dynamic	NA	No	1556.2	0.001	440100000000000	Ovary	51	Surgery	III-IV	60	Directional_Binary	Categorical
Trinh 2020	PLR	PFS	Dynamic	2.53	Yes	0.9	0.68	1.19	Cervix	99	CCRT	IB-IV	90	Continous_Change	Continuous
Trinh 2020	PLR	PFS	Post	296.9	Yes	0.999	0.997	1.001	Cervix	99	CCRT	IB-IV	90	Continous_Change	Continuous
Trinh 2020	PLR	OS	Post	296.9	Yes	1	0.998	1.003	Cervix	99	CCRT	IB-IV	90	Continous_Change	Continuous
Trinh 2020	PLR	OS	Dynamic	2.53	Yes	1.02	0.77	1.36	Cervix	99	CCRT	IB-IV	90	Continous_Change	Continuous
Trinh 2020	NLR	PFS	Post	2.4	Yes	1.04	1.01	1.07	Cervix	99	CCRT	IB-IV	90	Continous_Change	Continuous
Trinh 2020	NLR	OS	Post	2.4	Yes	1.06	1.01	1.1	Cervix	99	CCRT	IB-IV	90	Continous_Change	Continuous
Trinh 2020	NLR	PFS	Dynamic	5.38	Yes	1.08	0.93	1.25	Cervix	99	CCRT	IB-IV	90	Continous_Change	Continuous
Trinh 2020	NLR	OS	Dynamic	5.38	Yes	1.15	0.99	1.35	Cervix	99	CCRT	IB-IV	90	Continous_Change	Continuous
