# Supplementary material for: Can posttreatment blood inflammatory markers predict poor survival in gynecologic cancer?: a systematic review and meta-analysis
Source: Front Immunol. 2025 Oct 21;16:1676838. doi: 10.3389/fimmu.2025.1676838 (PMC12583213; doi:10.3389/fimmu.2025.1676838)
Supplement: Supplementary file 10 [file DataSheet2.zip]

Archive with 34 entries (34 files):
- Fig4c_OSMLR_TrimAndFill_ALL.png
- _pubbias_summary_ALL.xlsx
- FIg2a_OSPost_egger_ALL.png
- FIg2a_OSPost_funnel_ALL.png
- FIg2a_OSPost_TrimAndFill_ALL.png
- Fig2c_DFSPost_egger_ALL.png
- Fig2c_DFSPost_funnel_ALL.png
- Fig2c_DFSPost_TrimAndFill_ALL.png
- Fig2d_OSDynamic_egger_ALL.png
- Fig2d_OSDynamic_funnel_ALL.png
- Fig2d_OSDynamic_TrimAndFill_ALL.png
- Fig2e_PFSDynamic_egger_ALL.png
- Fig2e_PFSDynamic_funnel_ALL.png
- Fig2e_PFSDynamic_TrimAndFill_ALL.png
- Fig2f_DFSDynamic_egger_ALL.png
- Fig2f_DFSDynamic_funnel_ALL.png
- Fig2f_DFSDynamic_TrimAndFill_ALL.png
- Fig3a_OSNLR_egger_ALL.png
- Fig3a_OSNLR_funnel_ALL.png
- Fig3a_OSNLR_TrimAndFill_ALL.png
- Fig3b_PFSNLR_egger_ALL.png
- Fig3b_PFSNLR_funnel_ALL.png
- Fig3b_PFSNLR_TrimAndFill_ALL.png
- Fig3c_OSPLR_egger_ALL.png
- Fig3c_OSPLR_funnel_ALL.png
- Fig3c_OSPLR_TrimAndFill_ALL.png
- Fig4a_OSNLR_egger_ALL.png
- Fig4a_OSNLR_funnel_ALL.png
- Fig4a_OSNLR_TrimAndFill_ALL.png
- Fig4b_OSPLR_egger_ALL.png
- Fig4b_OSPLR_funnel_ALL.png
- Fig4b_OSPLR_TrimAndFill_ALL.png
- Fig4c_OSMLR_egger_ALL.png
- Fig4c_OSMLR_funnel_ALL.png
