# Supplementary material for: Can posttreatment blood inflammatory markers predict poor survival in gynecologic cancer?: a systematic review and meta-analysis
Source: Front Immunol. 2025 Oct 21;16:1676838. doi: 10.3389/fimmu.2025.1676838 (PMC12583213; doi:10.3389/fimmu.2025.1676838)
Supplement: Supplementary file 10 [file DataSheet2.zip › _pubbias_summary_ALL.xlsx]

## Sheet: _pubbias_summary_ALL
file	subgroup	n	egger_intercept	egger_p	begg_tau	begg_p	trimfill_k0	pooled	pooled_filled	note
FIg2a_OSPost	ALL	12	0.879651	0.583496	0.030303	0.946559	0	1.42442	1.42442
Fig2c_DFSPost	ALL	10	-1.75461	0.230213	-0.111111	0.72749	2	1.0238	0.975027
Fig2d_OSDynamic	ALL	22	-1.36811	0.149919	-0.0909091	0.577009	0	0.774527	0.774527
Fig2e_PFSDynamic	ALL	13	-3.31648	0.0118605	-0.435897	0.0421818	0	0.342881	0.342881
Fig2f_DFSDynamic	ALL	8	-0.827286	0.660672	0.0714286	0.904861	0	0.736206	0.736206	n<10 (interpret cautiously)
Fig3a_OSNLR	ALL	10	-0.310332	0.826065	0.111111	0.72749	2	0.923266	0.247098
Fig3b_PFSNLR	ALL	8	-2.53289	0.264656	-0.642857	0.0311508	0	0.848419	0.848419	n<10 (interpret cautiously)
Fig3c_OSPLR	ALL	6	-1.59937	0.578117	-0.0666667	1	0	0.683405	0.683405	n<10 (interpret cautiously)
Fig4a_OSNLR	ALL	9	-0.290774	0.840857	0.111111	0.761414	1	0.84893	0.528021	n<10 (interpret cautiously)
Fig4b_OSPLR	ALL	5	-0.327931	0.914265	0.2	0.816667	1	0.379681	0.268798	n<10 (interpret cautiously)
Fig4c_OSMLR	ALL	5	-1.71177	0.591512	-0.4	0.483333	0	0.249677	0.249677	n<10 (interpret cautiously)
